# Supplementary material for: Psychosis risk for lesbian, gay, and bisexual individuals: systematic review and meta-analysis
Source: Psychol Med. 2024 Sep 25;54(13):3581–90. doi: 10.1017/S0033291724002253 (PMC11536103; doi:10.1017/S0033291724002253)
Supplement: Selten et al. supplementary material 4 — Selten et al. supplementary material [file S0033291724002253sup004.xlsx]

## Sheet: TableS3
phenotype	covadj	sex	orientation	SOvsSA	sensitivity	model	OR.prim	OR_SE.prim	OR_CI.LB.prim	OR_CI.UB.prim	OR_p.prim	OR_p_perm.prim	tau2.prim	se.tau2.prim	I2.prim	H2.prim	QE.prim	QEp.prim	k.prim	z.bias	p.bias	df.bias	est.bias	ci.lb.bias	ci.ub.bias	OR.tf	OR_SE.tf	OR_CI.LB.tf	OR_CI.UB.tf	OR_p.tf	OR_p_perm.tf	tau2.tf	se.tau2.tf	tau2.f.tf	I2.tf	H2.tf	QE.tf	QEp.tf	k.tf	k0.tf	se.k0.tf	side.tf
PDx	adj	M+F	Nonheterosexual	SO	noSENS	FE	2.46251	0.461609	1.71871	3.52822	9.03004e-07	0.25	0		53.1711	2.13543	8.54173	0.0736325	5	-2.63558	0.00839925		1.76461	1.02868	2.50055	2.81362	0.511099	1.98488	3.98839	6.21133e-09	0.0625	0		0	66.563	2.9907	17.9442	0.00637321	7	2	1.53918	right
PDx	adj	M+F	Nonheterosexual	SO+SA	noSENS	FE	2.46251	0.461609	1.71871	3.52822	9.03004e-07	0.25	0		53.1711	2.13543	8.54173	0.0736325	5	-2.63558	0.00839925		1.76461	1.02868	2.50055	2.81362	0.511099	1.98488	3.98839	6.21133e-09	0.0625	0		0	66.563	2.9907	17.9442	0.00637321	7	2	1.53918	right
PDx	adj	M+F	Nonheterosexual	SO	noSENS	RE	2.23883	1.19299	0.898996	5.57553	0.07026	0.25	0.066328	0.192793	22.5739	1.29155	8.54173	0.0736325	5	-3.6141	0.0363983	3	1.76461	0.893187	2.63604	2.75442	1.82304	0.938415	8.08473	0.0651446	0.109375	1.53099	1.20527	1.53099	83.6753	6.12569	17.9442	0.00637321	7	2	1.53918	right
PDx	adj	M+F	Nonheterosexual	SO+SA	noSENS	RE	2.23883	1.19299	0.898996	5.57553	0.07026	0.25	0.066328	0.192793	22.5739	1.29155	8.54173	0.0736325	5	-3.6141	0.0363983	3	1.76461	0.893187	2.63604	2.75442	1.82304	0.938415	8.08473	0.0651446	0.109375	1.53099	1.20527	1.53099	83.6753	6.12569	17.9442	0.00637321	7	2	1.53918	right
PDx	adj	M+F	Nonheterosexual	SO	SENSdef	FE	2.67394	0.548719	1.80664	3.95762	8.80676e-07	0.5	0		24.2431	1.32001	2.64002	0.267132	3	-1.60678	0.108103		1.61632	0.750589	2.48206	2.99948	0.5346	2.12942	4.22505	3.29588e-10	0.125	0		0	32.6562	1.48492	5.93967	0.203699	5	2	1.69328	right
PDx	adj	M+F	Nonheterosexual	SO	SENSdef	RE	2.67393	1.58007	0.994632	7.18851	0.0505079	0.5	2.80269e-06	0.141856	0.00156701	1.00002	2.64002	0.267132	3	-6.65559	0.0949417	1	1.61632	0.261378	2.97127	2.99948	0.534611	2.12941	4.22508	3.29846e-10	0.125	3.22307e-06	0.104322	3.22307e-06	0.0016709	1.00002	5.93967	0.203699	5	2	1.48809	right
PDx	adj	M+F	Nonheterosexual	SO+SA	SENSdef	FE	2.67394	0.548719	1.80664	3.95762	8.80676e-07	0.5	0		24.2431	1.32001	2.64002	0.267132	3	-1.60678	0.108103		1.61632	0.750589	2.48206	2.99948	0.5346	2.12942	4.22505	3.29588e-10	0.125	0		0	32.6562	1.48492	5.93967	0.203699	5	2	1.69328	right
PDx	adj	M+F	Nonheterosexual	SO+SA	SENSdef	RE	2.67393	1.58007	0.994632	7.18851	0.0505079	0.5	2.80269e-06	0.141856	0.00156701	1.00002	2.64002	0.267132	3	-6.65559	0.0949417	1	1.61632	0.261378	2.97127	2.99948	0.534611	2.12941	4.22508	3.29846e-10	0.125	3.22307e-06	0.104322	3.22307e-06	0.0016709	1.00002	5.93967	0.203699	5	2	1.48809	right
PDx	adj	M+F	Nonheterosexual	SO	SENSQA	FE	2.66946	0.508894	1.85229	3.84715	1.39521e-07	0.25	0		0	0.880186	2.64056	0.450424	4	-1.46126	0.143945		1.5471	0.705486	2.38872	2.93151	0.493743	2.11937	4.05485	8.13109e-11	0.0625	0		0	12.8167	1.14701	5.73504	0.33286	6	2	1.46631	right
PDx	adj	M+F	Nonheterosexual	SO+SA	SENSQA	FE	2.66946	0.508894	1.85229	3.84715	1.39521e-07	0.25	0		0	0.880186	2.64056	0.450424	4	-1.46126	0.143945		1.5471	0.705486	2.38872	2.93151	0.493743	2.11937	4.05485	8.13109e-11	0.0625	0		0	12.8167	1.14701	5.73504	0.33286	6	2	1.46631	right
PDx	adj	M+F	Nonheterosexual	SO	SENSQA	RE	2.66944	0.79804	1.52979	4.65811	0.0111802	0.25	7.86376e-06	0.122856	0.00426547	1.00004	2.64056	0.450424	4	-2.90718	0.100754	2	1.5471	0.618442	2.47577	2.93151	0.493746	2.11937	4.05485	8.13357e-11	0.0625	1.23771e-06	0.0971575	1.23771e-06	0.000627797	1.00001	5.73504	0.33286	6	2	1.46631	right
PDx	adj	M+F	Nonheterosexual	SO+SA	SENSQA	RE	2.66944	0.79804	1.52979	4.65811	0.0111802	0.25	7.86376e-06	0.122856	0.00426547	1.00004	2.64056	0.450424	4	-2.90718	0.100754	2	1.5471	0.618442	2.47577	2.93151	0.493746	2.11937	4.05485	8.13357e-11	0.0625	1.23771e-06	0.0971575	1.23771e-06	0.000627797	1.00001	5.73504	0.33286	6	2	1.46631	right
PDx	unadj	Females	Nonheterosexual	SO	noSENS	FE	2.01139	0.448655	1.31585	3.07458	0.0012476	0.5	0		35.8361	1.55851	1.55851	0.211884	2
PDx	unadj	Females	Nonheterosexual	SO+SA	noSENS	FE	2.01139	0.448655	1.31585	3.07458	0.0012476	0.5	0		35.8361	1.55851	1.55851	0.211884	2
PDx	unadj	Females	Nonheterosexual	SO	noSENS	RE	2.23446	49.7546	0.0255957	195.064	0.262545	0.5	0.11409	0.450238	35.8361	1.55851	1.55851	0.211884	2
PDx	unadj	Females	Nonheterosexual	SO+SA	noSENS	RE	2.23446	49.7546	0.0255957	195.064	0.262545	0.5	0.11409	0.450238	35.8361	1.55851	1.55851	0.211884	2
PDx	unadj	Females	Nonheterosexual	SO	SENSdef	FE	2.01139	0.448655	1.31585	3.07458	0.0012476	0.5	0		35.8361	1.55851	1.55851	0.211884	2
PDx	unadj	Females	Nonheterosexual	SO	SENSdef	RE	2.23446	49.7546	0.0255957	195.064	0.262545	0.5	0.11409	0.450238	35.8361	1.55851	1.55851	0.211884	2
PDx	unadj	Females	Nonheterosexual	SO+SA	SENSdef	FE	2.01139	0.448655	1.31585	3.07458	0.0012476	0.5	0		35.8361	1.55851	1.55851	0.211884	2
PDx	unadj	Females	Nonheterosexual	SO+SA	SENSdef	RE	2.23446	49.7546	0.0255957	195.064	0.262545	0.5	0.11409	0.450238	35.8361	1.55851	1.55851	0.211884	2
PDx	unadj	Females	Nonheterosexual	SO	SENSQA	FE	2.01139	0.448655	1.31585	3.07458	0.0012476	0.5	0		35.8361	1.55851	1.55851	0.211884	2
PDx	unadj	Females	Nonheterosexual	SO+SA	SENSQA	FE	2.01139	0.448655	1.31585	3.07458	0.0012476	0.5	0		35.8361	1.55851	1.55851	0.211884	2
PDx	unadj	Females	Nonheterosexual	SO	SENSQA	RE	2.23446	49.7546	0.0255957	195.064	0.262545	0.5	0.11409	0.450238	35.8361	1.55851	1.55851	0.211884	2
PDx	unadj	Females	Nonheterosexual	SO+SA	SENSQA	RE	2.23446	49.7546	0.0255957	195.064	0.262545	0.5	0.11409	0.450238	35.8361	1.55851	1.55851	0.211884	2
PDx	unadj	M+F	Bisexual	SO	noSENS	FE	3.00774	0.623766	2.02414	4.4693	5.04754e-08	0.5	0		74.8059	3.96918	3.96918	0.0463403	2
PDx	unadj	M+F	Bisexual	SO+SA	noSENS	FE	3.00774	0.623766	2.02414	4.4693	5.04754e-08	0.5	0		74.8059	3.96918	3.96918	0.0463403	2
PDx	unadj	M+F	Bisexual	SO	noSENS	RE	3.35798	194.691	0.0147746	763.204	0.215775	0.5	0.274909	0.519718	74.8059	3.96918	3.96918	0.0463403	2
PDx	unadj	M+F	Bisexual	SO+SA	noSENS	RE	3.35798	194.691	0.0147746	763.204	0.215775	0.5	0.274909	0.519718	74.8059	3.96918	3.96918	0.0463403	2
PDx	unadj	M+F	Bisexual	SO	SENSdef	FE	3.00774	0.623766	2.02414	4.4693	5.04754e-08	0.5	0		74.8059	3.96918	3.96918	0.0463403	2
PDx	unadj	M+F	Bisexual	SO	SENSdef	RE	3.35798	194.691	0.0147746	763.204	0.215775	0.5	0.274909	0.519718	74.8059	3.96918	3.96918	0.0463403	2
PDx	unadj	M+F	Bisexual	SO+SA	SENSdef	FE	3.00774	0.623766	2.02414	4.4693	5.04754e-08	0.5	0		74.8059	3.96918	3.96918	0.0463403	2
PDx	unadj	M+F	Bisexual	SO+SA	SENSdef	RE	3.35798	194.691	0.0147746	763.204	0.215775	0.5	0.274909	0.519718	74.8059	3.96918	3.96918	0.0463403	2
PDx	unadj	M+F	Bisexual	SO	SENSQA	FE	3.00774	0.623766	2.02414	4.4693	5.04754e-08	0.5	0		74.8059	3.96918	3.96918	0.0463403	2
PDx	unadj	M+F	Bisexual	SO+SA	SENSQA	FE	3.00774	0.623766	2.02414	4.4693	5.04754e-08	0.5	0		74.8059	3.96918	3.96918	0.0463403	2
PDx	unadj	M+F	Bisexual	SO	SENSQA	RE	3.35798	194.691	0.0147746	763.204	0.215775	0.5	0.274909	0.519718	74.8059	3.96918	3.96918	0.0463403	2
PDx	unadj	M+F	Bisexual	SO+SA	SENSQA	RE	3.35798	194.691	0.0147746	763.204	0.215775	0.5	0.274909	0.519718	74.8059	3.96918	3.96918	0.0463403	2
PDx	unadj	M+F	Homosexual	SO	noSENS	FE	2.20847	0.496287	1.44048	3.38592	0.0002791	0.5	0		82.8905	5.84471	5.84471	0.015624	2
PDx	unadj	M+F	Homosexual	SO+SA	noSENS	FE	2.20847	0.496287	1.44048	3.38592	0.0002791	0.5	0		82.8905	5.84471	5.84471	0.015624	2
PDx	unadj	M+F	Homosexual	SO	noSENS	RE	4.33705	219117	2.18991e-05	858940	0.368816	0.5	1.55958	2.66084	82.8905	5.84471	5.84471	0.015624	2
PDx	unadj	M+F	Homosexual	SO+SA	noSENS	RE	4.33705	219117	2.18991e-05	858940	0.368816	0.5	1.55958	2.66084	82.8905	5.84471	5.84471	0.015624	2
PDx	unadj	M+F	Homosexual	SO	SENSdef	FE	2.20847	0.496287	1.44048	3.38592	0.0002791	0.5	0		82.8905	5.84471	5.84471	0.015624	2
PDx	unadj	M+F	Homosexual	SO	SENSdef	RE	4.33705	219117	2.18991e-05	858940	0.368816	0.5	1.55958	2.66084	82.8905	5.84471	5.84471	0.015624	2
PDx	unadj	M+F	Homosexual	SO+SA	SENSdef	FE	2.20847	0.496287	1.44048	3.38592	0.0002791	0.5	0		82.8905	5.84471	5.84471	0.015624	2
PDx	unadj	M+F	Homosexual	SO+SA	SENSdef	RE	4.33705	219117	2.18991e-05	858940	0.368816	0.5	1.55958	2.66084	82.8905	5.84471	5.84471	0.015624	2
PDx	unadj	M+F	Homosexual	SO	SENSQA	FE	2.20847	0.496287	1.44048	3.38592	0.0002791	0.5	0		82.8905	5.84471	5.84471	0.015624	2
PDx	unadj	M+F	Homosexual	SO+SA	SENSQA	FE	2.20847	0.496287	1.44048	3.38592	0.0002791	0.5	0		82.8905	5.84471	5.84471	0.015624	2
PDx	unadj	M+F	Homosexual	SO	SENSQA	RE	4.33705	219117	2.18991e-05	858940	0.368816	0.5	1.55958	2.66084	82.8905	5.84471	5.84471	0.015624	2
PDx	unadj	M+F	Homosexual	SO+SA	SENSQA	RE	4.33705	219117	2.18991e-05	858940	0.368816	0.5	1.55958	2.66084	82.8905	5.84471	5.84471	0.015624	2
PDx	unadj	M+F	Nonheterosexual	SO	noSENS	FE	2.44497	0.321247	1.8951	3.15439	6.06691e-12	0.125	0		71.7039	3.53405	17.6703	0.00338937	6	-1.10688	0.268346		1.1153	0.647953	1.58265	2.54407	0.331582	1.97587	3.27567	4.46242e-13	0.0625	0		0	74.6084	3.9383	23.6298	0.000610783	7	1	1.80983	right
PDx	unadj	M+F	Nonheterosexual	SO+SA	noSENS	FE	2.44497	0.321247	1.8951	3.15439	6.06691e-12	0.125	0		71.7039	3.53405	17.6703	0.00338937	6	-1.10688	0.268346		1.1153	0.647953	1.58265	2.54407	0.331582	1.97587	3.27567	4.46242e-13	0.0625	0		0	74.6084	3.9383	23.6298	0.000610783	7	1	1.80983	right
PDx	unadj	M+F	Nonheterosexual	SO	noSENS	RE	2.13331	1.43469	0.717641	6.34162	0.133855	0.15625	0.538998	0.502048	78.7051	4.69596	17.6703	0.00338937	6	-2.25179	0.0874712	4	1.84588	0.308132	3.38362	3.10063	1.74308	1.19723	8.03009	0.0197675	0.0625	1.39822	0.991269	1.39822	88.0423	8.36278	28.7821	0.00015854	8	2	1.69422	right
PDx	unadj	M+F	Nonheterosexual	SO+SA	noSENS	RE	2.13331	1.43469	0.717641	6.34162	0.133855	0.15625	0.538998	0.502048	78.7051	4.69596	17.6703	0.00338937	6	-2.25179	0.0874712	4	1.84588	0.308132	3.38362	3.10063	1.74308	1.19723	8.03009	0.0197675	0.0625	1.39822	0.991269	1.39822	88.0423	8.36278	28.7821	0.00015854	8	2	1.69422	right
PDx	unadj	M+F	Nonheterosexual	SO	SENSdef	FE	2.52087	0.346694	1.93133	3.29037	1.02722e-11	0.25	0		74.6477	3.94442	11.8332	0.00797677	4	0.191613	0.848045		0.878685	0.338698	1.41867	2.52087	0.346694	1.93133	3.29037	1.02722e-11	0.25	0		0	74.6477	3.94442	11.8332	0.00797677	4	0	1.38019	left
PDx	unadj	M+F	Nonheterosexual	SO	SENSdef	RE	2.68513	2.24581	0.754341	9.5579	0.0896013	0.25	0.342994	0.414358	75.6895	4.11345	11.8332	0.00797677	4	-1.07746	0.393969	2	1.58816	-1.45368	4.63	3.15962	1.2933	1.5159	6.58564	0.00213948	0.125	0.431332	0.478939	0.431332	75.4924	4.08036	15.3777	0.00397864	5	1	1.57795	right
PDx	unadj	M+F	Nonheterosexual	SO+SA	SENSdef	FE	2.52087	0.346694	1.93133	3.29037	1.02722e-11	0.25	0		74.6477	3.94442	11.8332	0.00797677	4	0.191613	0.848045		0.878685	0.338698	1.41867	2.52087	0.346694	1.93133	3.29037	1.02722e-11	0.25	0		0	74.6477	3.94442	11.8332	0.00797677	4	0	1.38019	left
PDx	unadj	M+F	Nonheterosexual	SO+SA	SENSdef	RE	2.68513	2.24581	0.754341	9.5579	0.0896013	0.25	0.342994	0.414358	75.6895	4.11345	11.8332	0.00797677	4	-1.07746	0.393969	2	1.58816	-1.45368	4.63	3.15962	1.2933	1.5159	6.58564	0.00213948	0.125	0.431332	0.478939	0.431332	75.4924	4.08036	15.3777	0.00397864	5	1	1.57795	right
PDx	unadj	M+F	Nonheterosexual	SO	SENSQA	FE	2.54407	0.337022	1.96787	3.28899	1.03098e-12	0.125	0		66.3797	2.97439	11.8976	0.0181295	5	0.285752	0.775068		0.868045	0.349248	1.38684	2.54407	0.337022	1.96787	3.28899	1.03098e-12	0.125	0		0	66.3797	2.97439	11.8976	0.0181295	5	0	1.59647	left
PDx	unadj	M+F	Nonheterosexual	SO+SA	SENSQA	FE	2.54407	0.337022	1.96787	3.28899	1.03098e-12	0.125	0		66.3797	2.97439	11.8976	0.0181295	5	0.285752	0.775068		0.868045	0.349248	1.38684	2.54407	0.337022	1.96787	3.28899	1.03098e-12	0.125	0		0	66.3797	2.97439	11.8976	0.0181295	5	0	1.59647	left
PDx	unadj	M+F	Nonheterosexual	SO	SENSQA	RE	2.76739	1.30218	1.21237	6.3169	0.026675	0.125	0.211996	0.259036	63.591	2.74658	11.8976	0.0181295	5	-1.05029	0.370726	3	1.5448	-0.37328	3.46289	3.74501	1.1483	2.11861	6.61996	5.54592e-06	0.03125	0.381574	0.325269	0.381574	80.7913	5.20598	38.003	1.12184e-06	7	2	1.60247	right
PDx	unadj	M+F	Nonheterosexual	SO+SA	SENSQA	RE	2.76739	1.30218	1.21237	6.3169	0.026675	0.125	0.211996	0.259036	63.591	2.74658	11.8976	0.0181295	5	-1.05029	0.370726	3	1.5448	-0.37328	3.46289	3.74501	1.1483	2.11861	6.61996	5.54592e-06	0.03125	0.381574	0.325269	0.381574	80.7913	5.20598	38.003	1.12184e-06	7	2	1.60247	right
PDx	unadj	Males	Nonheterosexual	SO	noSENS	FE	2.28876	0.500165	1.50955	3.47019	9.6489e-05	0.5	0		0	0.289816	0.289816	0.590338	2
PDx	unadj	Males	Nonheterosexual	SO+SA	noSENS	FE	2.28876	0.500165	1.50955	3.47019	9.6489e-05	0.5	0		0	0.289816	0.289816	0.590338	2
PDx	unadj	Males	Nonheterosexual	SO	noSENS	RE	2.28876	2.35884	0.535507	9.78217	0.087342	0.5	0	0.188732	0	1	0.289816	0.590338	2
PDx	unadj	Males	Nonheterosexual	SO+SA	noSENS	RE	2.28876	2.35884	0.535507	9.78217	0.087342	0.5	0	0.188732	0	1	0.289816	0.590338	2
PDx	unadj	Males	Nonheterosexual	SO	SENSdef	FE	2.28876	0.500165	1.50955	3.47019	9.6489e-05	0.5	0		0	0.289816	0.289816	0.590338	2
PDx	unadj	Males	Nonheterosexual	SO	SENSdef	RE	2.28876	2.35884	0.535507	9.78217	0.087342	0.5	0	0.188732	0	1	0.289816	0.590338	2
PDx	unadj	Males	Nonheterosexual	SO+SA	SENSdef	FE	2.28876	0.500165	1.50955	3.47019	9.6489e-05	0.5	0		0	0.289816	0.289816	0.590338	2
PDx	unadj	Males	Nonheterosexual	SO+SA	SENSdef	RE	2.28876	2.35884	0.535507	9.78217	0.087342	0.5	0	0.188732	0	1	0.289816	0.590338	2
PDx	unadj	Males	Nonheterosexual	SO	SENSQA	FE	2.28876	0.500165	1.50955	3.47019	9.6489e-05	0.5	0		0	0.289816	0.289816	0.590338	2
PDx	unadj	Males	Nonheterosexual	SO+SA	SENSQA	FE	2.28876	0.500165	1.50955	3.47019	9.6489e-05	0.5	0		0	0.289816	0.289816	0.590338	2
PDx	unadj	Males	Nonheterosexual	SO	SENSQA	RE	2.28876	2.35884	0.535507	9.78217	0.087342	0.5	0	0.188732	0	1	0.289816	0.590338	2
PDx	unadj	Males	Nonheterosexual	SO+SA	SENSQA	RE	2.28876	2.35884	0.535507	9.78217	0.087342	0.5	0	0.188732	0	1	0.289816	0.590338	2
PExp	adj	M+F	Bisexual	SO	noSENS	FE	1.72668	0.0546589	1.62287	1.83713	8.58369e-67	0.5	0		0	0.0871378	0.0871378	0.767848	2
PExp	adj	M+F	Bisexual	SO+SA	noSENS	FE	1.72668	0.0546589	1.62287	1.83713	8.58369e-67	0.5	0		0	0.0871378	0.0871378	0.767848	2
PExp	adj	M+F	Bisexual	SO	noSENS	RE	1.72668	0.104779	1.53349	1.94422	0.0108834	0.5	0	0.0181906	0	1	0.0871378	0.767848	2
PExp	adj	M+F	Bisexual	SO+SA	noSENS	RE	1.72668	0.104779	1.53349	1.94422	0.0108834	0.5	0	0.0181906	0	1	0.0871378	0.767848	2
PExp	adj	M+F	Bisexual	SO	SENSdef	RE	1.72668	0.104779	1.53349	1.94422	0.0108834	0.5	0	0.0181906	0	1	0.0871378	0.767848	2
PExp	adj	M+F	Bisexual	SO+SA	SENSdef	RE	1.72668	0.104779	1.53349	1.94422	0.0108834	0.5	0	0.0181906	0	1	0.0871378	0.767848	2
PExp	adj	M+F	Bisexual	SO	SENSQA	RE	1.72668	0.104779	1.53349	1.94422	0.0108834	0.5	0	0.0181906	0	1	0.0871378	0.767848	2
PExp	adj	M+F	Bisexual	SO+SA	SENSQA	RE	1.72668	0.104779	1.53349	1.94422	0.0108834	0.5	0	0.0181906	0	1	0.0871378	0.767848	2
PExp	adj	M+F	Homosexual	SO	noSENS	FE	1.34714	0.0674232	1.22146	1.48576	2.47211e-09	1	0		26.9524	1.36897	1.36897	0.241989	2
PExp	adj	M+F	Homosexual	SO+SA	noSENS	FE	1.34714	0.0674232	1.22146	1.48576	2.47211e-09	1	0		26.9524	1.36897	1.36897	0.241989	2
PExp	adj	M+F	Homosexual	SO	noSENS	RE	1.28501	1.71967	0.236647	6.97775	0.310761	1	0.0183852	0.0964684	26.9524	1.36897	1.36897	0.241989	2
PExp	adj	M+F	Homosexual	SO+SA	noSENS	RE	1.28501	1.71967	0.236647	6.97775	0.310761	1	0.0183852	0.0964684	26.9524	1.36897	1.36897	0.241989	2
PExp	adj	M+F	Homosexual	SO	SENSdef	RE	1.28501	1.71967	0.236647	6.97775	0.310761	1	0.0183852	0.0964684	26.9524	1.36897	1.36897	0.241989	2
PExp	adj	M+F	Homosexual	SO+SA	SENSdef	RE	1.28501	1.71967	0.236647	6.97775	0.310761	1	0.0183852	0.0964684	26.9524	1.36897	1.36897	0.241989	2
PExp	adj	M+F	Homosexual	SO	SENSQA	RE	1.28501	1.71967	0.236647	6.97775	0.310761	1	0.0183852	0.0964684	26.9524	1.36897	1.36897	0.241989	2
PExp	adj	M+F	Homosexual	SO+SA	SENSQA	RE	1.28501	1.71967	0.236647	6.97775	0.310761	1	0.0183852	0.0964684	26.9524	1.36897	1.36897	0.241989	2
PExp	adj	M+F	Nonheterosexual	SO	noSENS	FE	1.64781	0.0404691	1.5704	1.72904	5.24595e-92	0.25	0		0	0.657911	1.31582	0.517932	3	1.1227	0.261566		0.471907	0.403884	0.539931	1.64	0.0397147	1.56401	1.71969	8.07603e-93	0.0625	0		0	0	0.676656	2.70663	0.608056	5	2	1.48809	left
PExp	adj	M+F	Nonheterosexual	SO+SA	noSENS	FE	1.65322	0.0396026	1.57742	1.73266	7.51054e-98	0.03125	0		24.4083	1.3229	6.61449	0.250926	6	1.49851	0.134		0.473138	0.412309	0.533967	1.63575	0.0384119	1.56219	1.71277	1.43491425841871e-97	0.00390625	0		0	38.063692049706	1.61456185086546	12.9164948069237	0.114755241045481	9	3	1.58124191181951	left
PExp	adj	M+F	Nonheterosexual	SA	noSENS	FE	2.30614	0.328472	1.75052	3.03813	2.83457e-09	0.25	0		0	0.406484	0.812968	0.665988	3	-0.899629	0.368318		1.61071	-0.10038	3.32181	2.56	0.292964	2.0494	3.19782	1.21313e-16	0.0625	0		0	0	0.682135	2.72854	0.60423	5	2	1.48809	right
PExp	adj	M+F	Nonheterosexual	SO	noSENS	RE	1.64781	0.0721205	1.51251	1.79522	0.00158584	0.25	0	0.0193874	0	1	1.31582	0.517932	3	4.77105	0.13153	1	0.471907	0.368136	0.575679	1.64	0.0397147	1.56401	1.71969	8.07603e-93	0.0625	0	0.011879	0	0	1	2.70663	0.608056	5	2	1.48809	left
PExp	adj	M+F	Nonheterosexual	SO+SA	noSENS	RE	1.73553	0.15164	1.46358	2.05801	0.00041097	0.03125	0.00793721	0.0174338	28.5333	1.39925	6.61449	0.250926	6	1.32038	0.257191	4	0.456572	0.193476	0.719668	1.63575	0.0384119	1.56219	1.71277	1.43491425841871e-97	0.00390625	0	0.00646934612614421	0	0	1	12.9164948069237	0.114755241045481	9	3	1.58124191181951	left
PExp	adj	M+F	Nonheterosexual	SA	noSENS	RE	2.30614	0.465312	1.56792	3.39194	0.0113218	0.25	0	0.0607858	0	1	0.812968	0.665988	3	-14.9212	0.0426016	1	1.61071	0.941909	2.27952	2.56	0.292964	2.0494	3.19782	1.21313e-16	0.0625	0	0.0450872	0	0	1	2.72854	0.60423	5	2	1.48809	right
PExp	adj	M+F	Nonheterosexual	SA	SENSdef	FE	2.30614	0.328472	1.75052	3.03813	2.83457e-09	0.25	0		0	0.406484	0.812968	0.665988	3	-0.899629	0.368318		1.61071	-0.10038	3.32181	2.56	0.292964	2.0494	3.19782	1.21313e-16	0.0625	0		0	0	0.682135	2.72854	0.60423	5	2	1.48809	right
PExp	adj	M+F	Nonheterosexual	SA	SENSdef	RE	2.30614	0.465312	1.56792	3.39194	0.0113218	0.25	0	0.0607858	0	1	0.812968	0.665988	3	-14.9212	0.0426016	1	1.61071	0.941909	2.27952	2.56	0.292964	2.0494	3.19782	1.21313e-16	0.0625	0	0.0450872	0	0	1	2.72854	0.60423	5	2	1.48809	right
PExp	adj	M+F	Nonheterosexual	SO	SENSdef	FE	1.64781	0.0404691	1.5704	1.72904	5.24595e-92	0.25	0		0	0.657911	1.31582	0.517932	3	1.1227	0.261566		0.471907	0.403884	0.539931	1.64	0.0397147	1.56401	1.71969	8.07603e-93	0.0625	0		0	0	0.676656	2.70663	0.608056	5	2	1.48809	left
PExp	adj	M+F	Nonheterosexual	SO	SENSdef	RE	1.64781	0.0721205	1.51251	1.79522	0.00158584	0.25	0	0.0193874	0	1	1.31582	0.517932	3	4.77105	0.13153	1	0.471907	0.368136	0.575679	1.64	0.0397147	1.56401	1.71969	8.07603e-93	0.0625	0	0.011879	0	0	1	2.70663	0.608056	5	2	1.48809	left
PExp	adj	M+F	Nonheterosexual	SO+SA	SENSdef	FE	1.65898	0.0403332	1.58181	1.73992	2.37977e-96	0.0625	0		32.3217	1.47758	5.91031	0.205947	5	1.9904	0.0465467		0.466988	0.405668	0.528309	1.64115	0.0390905	1.56632	1.71956	3.83637e-96	0.0078125	0		0	42.1087	1.72738	12.0916	0.0975857	8	3	1.48453	left
PExp	adj	M+F	Nonheterosexual	SO+SA	SENSdef	RE	1.8484	0.200498	1.49674	2.28269	0.00127334	0.0625	0.0164264	0.0309293	39.2643	1.64648	5.91031	0.205947	5	2.46967	0.090091	3	0.466988	0.386743	0.547234	1.65139	0.139077	1.40115	1.94633	2.19161e-09	0.0078125	0.023056	0.028809	0.023056	48.7559	1.95144	12.0916	0.0975857	8	3	1.48453	left
PExp	adj	M+F	Nonheterosexual	SO	SENSQA	FE	1.64781	0.0404691	1.5704	1.72904	5.24595e-92	0.25	0		0	0.657911	1.31582	0.517932	3	1.1227	0.261566		0.471907	0.403884	0.539931	1.64	0.0397147	1.56401	1.71969	8.07603e-93	0.0625	0		0	0	0.676656	2.70663	0.608056	5	2	1.48809	left
PExp	adj	M+F	Nonheterosexual	SO+SA	SENSQA	FE	1.65898	0.0403332	1.58181	1.73992	2.37977e-96	0.0625	0		32.3217	1.47758	5.91031	0.205947	5	1.9904	0.0465467		0.466988	0.405668	0.528309	1.64115	0.0390905	1.56632	1.71956	3.83636695076986e-96	0.0078125	0		0	42.1086988673121	1.72737523675273	12.0916266572691	0.0975856541698258	8	3	1.48452666759601	left
PExp	adj	M+F	Nonheterosexual	SA	SENSQA	FE	2.30614	0.328472	1.75052	3.03813	2.83457e-09	0.25	0		0	0.406484	0.812968	0.665988	3	-0.899629	0.368318		1.61071	-0.10038	3.32181	2.56	0.292964	2.0494	3.19782	1.21313e-16	0.0625	0		0	0	0.682135	2.72854	0.60423	5	2	1.48809	right
PExp	adj	M+F	Nonheterosexual	SO	SENSQA	RE	1.64781	0.0721205	1.51251	1.79522	0.00158584	0.25	0	0.0193874	0	1	1.31582	0.517932	3	4.77105	0.13153	1	0.471907	0.368136	0.575679	1.64	0.0397147	1.56401	1.71969	8.07603e-93	0.0625	0	0.011879	0	0	1	2.70663	0.608056	5	2	1.48809	left
PExp	adj	M+F	Nonheterosexual	SO+SA	SENSQA	RE	1.8484	0.200498	1.49674	2.28269	0.00127334	0.0625	0.0164264	0.0309293	39.2643	1.64648	5.91031	0.205947	5	2.46967	0.090091	3	0.466988	0.386743	0.547234	1.65139	0.139077	1.40115	1.94633	2.19160951087945e-09	0.0078125	0.0230559934506962	0.0288090216736497	0.0230559934506962	48.7559162121351	1.95144478363532	12.0916266572691	0.0975856541698256	8	3	1.48452666759601	left
PExp	adj	M+F	Nonheterosexual	SA	SENSQA	RE	2.30614	0.465312	1.56792	3.39194	0.0113218	0.25	0	0.0607858	0	1	0.812968	0.665988	3	-14.9212	0.0426016	1	1.61071	0.941909	2.27952	2.56	0.292964	2.0494	3.19782	1.21313e-16	0.0625	0	0.0450872	0	0	1	2.72854	0.60423	5	2	1.48809	right
PExp	unadj	M+F	Bisexual	SO	noSENS	FE	1.72904	0.0571864	1.62059	1.84476	1.20448e-61	0.5	0		0	0.00561038	0.00561038	0.940292	2
PExp	unadj	M+F	Bisexual	SO+SA	noSENS	FE	1.72904	0.0571864	1.62059	1.84476	1.20448e-61	0.5	0		0	0.00561038	0.00561038	0.940292	2
PExp	unadj	M+F	Bisexual	SO	noSENS	RE	1.72904	0.0277539	1.6755	1.7843	0.00287824	0.5	0	0.0170414	0	1	0.00561038	0.940292	2
PExp	unadj	M+F	Bisexual	SO+SA	noSENS	RE	1.72904	0.0277539	1.6755	1.7843	0.00287824	0.5	0	0.0170414	0	1	0.00561038	0.940292	2
PExp	unadj	M+F	Bisexual	SO	SENSdef	RE	1.72904	0.0277539	1.6755	1.7843	0.00287824	0.5	0	0.0170414	0	1	0.00561038	0.940292	2
PExp	unadj	M+F	Bisexual	SO+SA	SENSdef	RE	1.72904	0.0277539	1.6755	1.7843	0.00287824	0.5	0	0.0170414	0	1	0.00561038	0.940292	2
PExp	unadj	M+F	Bisexual	SO	SENSQA	RE	1.72904	0.0277539	1.6755	1.7843	0.00287824	0.5	0	0.0170414	0	1	0.00561038	0.940292	2
PExp	unadj	M+F	Bisexual	SO+SA	SENSQA	RE	1.72904	0.0277539	1.6755	1.7843	0.00287824	0.5	0	0.0170414	0	1	0.00561038	0.940292	2
PExp	unadj	M+F	Homosexual	SO	noSENS	FE	1.34588	0.0672828	1.22045	1.4842	2.66076e-09	0.5	0		0	0.130666	0.130666	0.717742	2
PExp	unadj	M+F	Homosexual	SO+SA	noSENS	FE	1.34588	0.0672828	1.22045	1.4842	2.66076e-09	0.5	0		0	0.130666	0.130666	0.717742	2
PExp	unadj	M+F	Homosexual	SO	noSENS	RE	1.34588	0.158803	1.07015	1.69265	0.0386206	0.5	0	0.0648672	0	1	0.130666	0.717742	2
PExp	unadj	M+F	Homosexual	SO+SA	noSENS	RE	1.34588	0.158803	1.07015	1.69265	0.0386206	0.5	0	0.0648672	0	1	0.130666	0.717742	2
PExp	unadj	M+F	Homosexual	SO	SENSdef	RE	1.34588	0.158803	1.07015	1.69265	0.0386206	0.5	0	0.0648672	0	1	0.130666	0.717742	2
PExp	unadj	M+F	Homosexual	SO+SA	SENSdef	RE	1.34588	0.158803	1.07015	1.69265	0.0386206	0.5	0	0.0648672	0	1	0.130666	0.717742	2
PExp	unadj	M+F	Homosexual	SO	SENSQA	RE	1.34588	0.158803	1.07015	1.69265	0.0386206	0.5	0	0.0648672	0	1	0.130666	0.717742	2
PExp	unadj	M+F	Homosexual	SO+SA	SENSQA	RE	1.34588	0.158803	1.07015	1.69265	0.0386206	0.5	0	0.0648672	0	1	0.130666	0.717742	2
PExp	unadj	M+F	Nonheterosexual	SO	noSENS	FE	1.66041	0.0420993	1.57995	1.74498	4.80894e-89	0.125	0		51.4763	2.06085	6.18255	0.103059	4	1.9226	0.0545307		0.456792	0.385418	0.528166	1.65222	0.041573	1.57274	1.73571	1.15259e-88	0.0625	0		0	54.0339	2.17552	8.70207	0.0689935	5	1	1.57795	left
PExp	unadj	M+F	Nonheterosexual	SO+SA	noSENS	FE	1.67756	0.0419091	1.59742	1.76171	2.47724e-95	0.03125	0		72.2307	3.6011	18.0055	0.00293949	6	2.8618	0.00421247		0.451771	0.385347	0.518195	1.65097	0.040612	1.57329	1.73249	2.08394e-92	0.0234375	0		0	78.8032	4.71769	33.0238	2.62075e-05	8	2	1.78372	left
PExp	unadj	M+F	Nonheterosexual	SA	noSENS	FE	2.45922	0.308624	1.92762	3.13742	4.44625e-13	0.25	0		69.0353	3.22948	6.45897	0.039578	3	-1.25275	0.210298		2.82198	-0.195117	5.83908	2.45922	0.308624	1.92762	3.13742	4.44625e-13	0.25	0		0	69.0353	3.22948	6.45897	0.039578	3	0	1.49666	right
PExp	unadj	M+F	Nonheterosexual	SO	noSENS	RE	1.80022	0.254382	1.3694	2.36658	0.00639518	0.125	0.0148739	0.0244502	53.0923	2.13185	6.18255	0.103059	4	1.55212	0.260818	2	0.441452	-0.0130742	0.895979	1.72848	0.130004	1.49236	2.00197	2.83543e-13	0.0625	0.0118698	0.0200929	0.0118698	44.6601	1.80701	7.64466	0.105497	5	1	1.57795	left
PExp	unadj	M+F	Nonheterosexual	SO+SA	noSENS	RE	1.96535	0.294608	1.47099	2.62585	0.00185348	0.03125	0.0488349	0.0460473	75.3541	4.05746	18.0055	0.00293949	6	1.06715	0.346032	4	0.444325	-0.225146	1.1138	1.96535	0.294608	1.47099	2.62585	0.00185348	0.03125	0.0488349	0.0460473	0.0488349	75.3541	4.05746	18.0055	0.00293949	6	0	1.57825	left
PExp	unadj	M+F	Nonheterosexual	SA	noSENS	RE	2.41634	1.36778	0.928256	6.28997	0.0580425	0.25	0.102789	0.150041	68.642	3.18898	6.45897	0.039578	3	-0.468554	0.721048	1	2.5677	-43.3497	48.4851	2.41634	1.36778	0.928256	6.28997	0.0580425	0.25	0.102789	0.150041	0.102789	68.642	3.18898	6.45897	0.039578	3	0	1.49666	right
PExp	unadj	M+F	Nonheterosexual	SA	SENSdef	FE	2.45922	0.308624	1.92762	3.13742	4.44625e-13	0.25	0		69.0353	3.22948	6.45897	0.039578	3	-1.25275	0.210298		2.82198	-0.195117	5.83908	2.45922	0.308624	1.92762	3.13742	4.44625e-13	0.25	0		0	69.0353	3.22948	6.45897	0.039578	3	0	1.49666	right
PExp	unadj	M+F	Nonheterosexual	SA	SENSdef	RE	2.41634	1.36778	0.928256	6.28997	0.0580425	0.25	0.102789	0.150041	68.642	3.18898	6.45897	0.039578	3	-0.468554	0.721048	1	2.5677	-43.3497	48.4851	2.41634	1.36778	0.928256	6.28997	0.0580425	0.25	0.102789	0.150041	0.102789	68.642	3.18898	6.45897	0.039578	3	0	1.49666	right
PExp	unadj	M+F	Nonheterosexual	SO	SENSdef	FE	1.66263	0.0429065	1.58065	1.74885	1.82582e-86	0.25	0		67.2439	3.05286	6.10573	0.0472235	3	2.45259	0.014183		0.439924	0.365422	0.514426	1.64	0.0414151	1.56083	1.72318	1.63541e-85	0.0625	0		0	68.6906	3.19392	12.7757	0.0124254	5	2	1.69328	left
PExp	unadj	M+F	Nonheterosexual	SO	SENSdef	RE	1.91259	0.481173	1.18937	3.07557	0.0277849	0.25	0.0283481	0.0462572	64.5594	2.82162	6.10573	0.0472235	3	8.15212	0.0777044	1	0.439924	0.294615	0.585232	1.64	0.210636	1.27832	2.10401	9.95913e-05	0.0625	0.057675	0.056932	0.057675	78.4034	4.63037	12.7757	0.0124254	5	2	1.69328	left
PExp	unadj	M+F	Nonheterosexual	SO+SA	SENSdef	FE	1.68033	0.0427039	1.59871	1.76611	9.17088e-93	0.0625	0		77.6291	4.47009	17.8804	0.00130234	5	3.26219	0.00110553		0.444217	0.377156	0.511278	1.65284	0.0413387	1.5738	1.73585	7.5501e-90	0.046875	0		0	81.7369	5.47554	32.8532	1.11902e-05	7	2	1.60247	left
PExp	unadj	M+F	Nonheterosexual	SO+SA	SENSdef	RE	2.06515	0.385703	1.44319	2.95514	0.00493187	0.0625	0.0575086	0.0592435	75.6402	4.10513	17.8804	0.00130234	5	0.963127	0.406532	3	0.495689	-0.361712	1.35309	2.06515	0.385703	1.44319	2.95514	0.00493187	0.0625	0.0575086	0.0592435	0.0575086	75.6402	4.10513	17.8804	0.00130234	5	0	1.68291	left
PExp	unadj	M+F	Nonheterosexual	SO	SENSQA	FE	1.66263	0.0429065	1.58065	1.74885	1.82582e-86	0.25	0		67.2439	3.05286	6.10573	0.0472235	3	2.45259	0.014183		0.439924	0.365422	0.514426	1.64	0.0414151	1.56083	1.72318	1.63541e-85	0.0625	0		0	68.6906	3.19392	12.7757	0.0124254	5	2	1.69328	left
PExp	unadj	M+F	Nonheterosexual	SO+SA	SENSQA	FE	1.68033	0.0427039	1.59871	1.76611	9.17088e-93	0.0625	0		77.6291	4.47009	17.8804	0.00130234	5	3.26219	0.00110553		0.444217	0.377156	0.511278	1.65284	0.0413387	1.5738	1.73585	7.5501e-90	0.046875	0		0	81.7369	5.47554	32.8532	1.11902e-05	7	2	1.60247	left
PExp	unadj	M+F	Nonheterosexual	SA	SENSQA	FE	2.45922	0.308624	1.92762	3.13742	4.44625e-13	0.25	0		69.0353	3.22948	6.45897	0.039578	3	-1.25275	0.210298		2.82198	-0.195117	5.83908	2.45922	0.308624	1.92762	3.13742	4.44625e-13	0.25	0		0	69.0353	3.22948	6.45897	0.039578	3	0	1.49666	right
PExp	unadj	M+F	Nonheterosexual	SO+SA	SENSQA	RE	2.06515	0.385703	1.44319	2.95514	0.00493187	0.0625	0.0575086	0.0592435	75.6402	4.10513	17.8804	0.00130234	5	0.963127	0.406532	3	0.495689	-0.361712	1.35309	2.06515	0.385703	1.44319	2.95514	0.00493187	0.0625	0.0575086	0.0592435	0.0575086	75.6402	4.10513	17.8804	0.00130234	5	0	1.68291	left
PExp	unadj	M+F	Nonheterosexual	SO	SENSQA	RE	1.91259	0.481173	1.18937	3.07557	0.0277849	0.25	0.0283481	0.0462572	64.5594	2.82162	6.10573	0.0472235	3	8.15212	0.0777044	1	0.439924	0.294615	0.585232	1.64	0.210636	1.27832	2.10401	9.95913e-05	0.0625	0.057675	0.056932	0.057675	78.4034	4.63037	12.7757	0.0124254	5	2	1.69328	left
PExp	unadj	M+F	Nonheterosexual	SA	SENSQA	RE	2.41634	1.36778	0.928256	6.28997	0.0580425	0.25	0.102789	0.150041	68.642	3.18898	6.45897	0.039578	3	-0.468554	0.721048	1	2.5677	-43.3497	48.4851	2.41634	1.36778	0.928256	6.28997	0.0580425	0.25	0.102789	0.150041	0.102789	68.642	3.18898	6.45897	0.039578	3	0	1.49666	right
PExpAudHall	adj	M+F	Nonheterosexual	SO+SA	noSENS	FE	2.62905	0.777535	1.51485	4.56278	0.000589391	0.5	0		19.959	1.24936	1.24936	0.263675	2
PExpAudHall	adj	M+F	Nonheterosexual	SA	noSENS	FE	2.98879	0.881836	1.72417	5.18096	9.58923e-05	0.5	0		0	0.311954	0.311954	0.576484	2
PExpAudHall	adj	M+F	Nonheterosexual	SA	noSENS	RE	2.98879	5.48444	0.407766	21.9068	0.0905388	0.5	0	0.231468	0	1	0.311954	0.576484	2
PExpAudHall	adj	M+F	Nonheterosexual	SO+SA	noSENS	RE	2.59588	37.0294	0.0464084	145.201	0.204074	0.5	0.0410755	0.291044	19.959	1.24936	1.24936	0.263675	2
PExpAudHall	unadj	M+F	Nonheterosexual	SA	noSENS	FE	2.23565	0.548099	1.40608	3.55463	0.000672806	0.5	0		0	0.219188	0.219188	0.639659	2
PExpAudHall	unadj	M+F	Nonheterosexual	SO+SA	noSENS	FE	2.23565	0.548099	1.40608	3.55463	0.000672806	0.5	0		0	0.219188	0.219188	0.639659	2
PExpAudHall	unadj	M+F	Nonheterosexual	SA	noSENS	RE	2.23565	2.19046	0.547211	9.1338	0.087103	0.5	0	0.189229	0	1	0.219188	0.639659	2
PExpAudHall	unadj	M+F	Nonheterosexual	SO+SA	noSENS	RE	2.23565	2.19046	0.547211	9.1338	0.087103	0.5	0	0.189229	0	1	0.219188	0.639659	2

## Sheet: legend
column name	label(s)
phenotype	PDx = Psychotic Disorder; PExp = Psychotic Experiences; PExpAudHall = Psychotic Experiences, Auditory Hallucinations
covadj	adj = covariate adjusted; unadj = not adjusted for covariates
sex	M+F = Males+Females combined; M = Males only; F = Females only
orientation	Nonheterosexual (=Homosexual+Bisexual combined), Homosexual, or Bisexual
SOvsSA	SO = Definition of nonheterosexuality is sexual orientation; SA = Definition of nonheterosexuality is sexual activity/partnership
sensitivity	noSENS = no sensitivity analysis; SENS = sensitivity analysis (leave-out two); SENSQA = sensitivity analysis (leave-out one)
model	FE = Fixed Effects; RE = Random Effects
OR.prim	estimated odds ratio from primary meta-analysis
OR_SE.prim	standard errors of the odds ratio from primary meta-analysis
OR_z.prim	test statistics of the odds ratio from primary meta-analysis
OR_p.prim	corresponding p-values from primary meta-analysis
OR_p_perm.prim	permuted p-values from primary meta-analysis
OR_CI.LB.prim	lower bound of the confidence intervals for the odds ratio from primary meta-analysis
OR_CI.UB.prim	upper bound of the confidence intervals for the odds ratio from primary meta-analysis
tau2.prim	estimated amount of (residual) heterogeneity. Always 0 when method="EE" from primary meta-analysis
se.tau2.prim	standard error of the estimated amount of (residual) heterogeneity from primary meta-analysis
I2.prim	the I^2 statistic, which estimates (in percent) how much of the total variability in the observed effect sizes or outcomes (which is composed of heterogeneity plus sampling variability) can be attributed to heterogeneity among the true effects from primary meta-analysis
H2.prim	the H^2 statistic, which estimates the ratio of the total amount of variability in the observed effect sizes or outcomes to the amount of sampling variability from primary meta-analysis
QE.prim	test statistic of the test for (residual) heterogeneity from primary meta-analysis
QEp.prim	p-value of the test for (residual) heterogeneity from primary meta-analysis
k.prim	number of studies included in the analysis from primary meta-analysis
z.bias	test statistic from publication bias analysis, i.e., Egger's linear regression test of funnel plot asymmetry
p.bias	corresponding p-value from publication bias analysis, i.e., Egger's linear regression test of funnel plot asymmetry
df.bias	degrees of freedom of the test statistic (if the test is based on a t-distribution) from publication bias analysis, i.e., Egger's linear regression test of funnel plot asymmetry
est.bias	limit estimate (only for predictors "sei" "vi", "ninv", or "sqrtninv" and when the model does not contain any additional moderators; NULL otherwise) from publication bias analysis, i.e., Egger's linear regression test of funnel plot asymmetry
ci.lb.bias	lower bound of the confidence interval for the limit estimate from publication bias analysis, i.e., Egger's linear regression test of funnel plot asymmetry
ci.ub.bias	upper bound of the confidence intervals for the limit estimate from publication bias analysis, i.e., Egger's linear regression test of funnel plot asymmetry
OR.tf	estimated odds ratio from trim-and-fill corrected meta-analysis
OR_SE.tf	standard errors of the odds ratio from trim-and-fill corrected meta-analysis
OR_z.tf	test statistics of the odds ratio from trim-and-fill corrected meta-analysis
OR_p.tf	corresponding p-values from trim-and-fill corrected meta-analysis
OR_p_perm.tf	permuted p-values from trim-and-fill corrected meta-analysis
OR_CI.LB.tf	lower bound of the confidence intervals for the odds ratio from trim-and-fill corrected meta-analysis
OR_CI.UB.tf	upper bound of the confidence intervals for the odds ratio from trim-and-fill corrected meta-analysis
tau2.tf	estimated amount of (residual) heterogeneity. Always 0 when method="EE" from trim-and-fill corrected meta-analysis
se.tau2.tf	standard error of the estimated amount of (residual) heterogeneity from trim-and-fill corrected meta-analysis
I2.tf	the I^2 statistic, which estimates (in percent) how much of the total variability in the observed effect sizes or outcomes (which is composed of heterogeneity plus sampling variability) can be attributed to heterogeneity among the true effects from trim-and-fill corrected meta-analysis
H2.tf	the H^2 statistic, which estimates the ratio of the total amount of variability in the observed effect sizes or outcomes to the amount of sampling variability from trim-and-fill corrected meta-analysis
QE.tf	test statistic of the test for (residual) heterogeneity from trim-and-fill corrected meta-analysis
QEp.tf	p-value of the test for (residual) heterogeneity from trim-and-fill corrected meta-analysis
k.tf	number of studies included in the analysis from trim-and-fill corrected meta-analysis
k0.tf	estimated number of missing studies from trim-and-fill corrected meta-analysis
se.k0.tf	standard error of k0. from trim-and-fill corrected meta-analysis
side.tf	either "left" or "right", indicating on which side of the funnel plot the missing studies (if any) were imputed from trim-and-fill corrected meta-analysis
Note:	Bias analyses and trim-and-fill correction could only be carried out for meta-analyses with at least 3 study estimates.
